# Supplementary material for: Connecting Structural Characteristics and Material Properties in Phase-Separating Polymer Solutions: Phase-Field Modeling and Physics-Informed Neural Networks
Source: Polymers (Basel). 2023 Dec 14;15(24):4711. doi: 10.3390/polym15244711 (PMC10748238; doi:10.3390/polym15244711)
Supplement: Supplementary file 1 [file polymers-15-04711-s001.zip]

Archive with 1 entries (1 files):
- polymers-2671050-supplementary.pdf
